# Supplementary material for: Spatio-temporal patterns of an anthrax outbreak in white-tailed deer, Odocoileus virginanus, and associated genetic diversity of Bacillus anthracis
Source: BMC Ecol. 2015 Dec 15;15:23. doi: 10.1186/s12898-015-0054-8 (PMC4681179; doi:10.1186/s12898-015-0054-8)
Supplement: Supplementary file 2 — 10.1186/s12898-015-0054-8 A table of deer deaths from anthrax during the 2005 outbreak including estimated date of death, gender, and disease status. [file 12898_2015_54_MOESM2_ESM.xlsx]

## Sheet: Sheet 1
DeerID	Disease Status	Gender	Date Found	Estimated Date of Death
D01	suspect	M	2005-09-06	2005-09-04
D03	positive	F	2005-09-09	2005-09-04
D07	suspect	M	2005-09-14	2005-09-12
D08	positive	F	2005-09-14	2005-09-10
D09	positive	F	2005-09-14	2005-09-11
D10	positive	F	2005-09-14	2005-09-12
D11	positive	F	2005-09-14	2005-09-10
D12	positive	F	2005-09-14	N/A
D13	positive	F	2005-09-14	2005-09-04
D14	suspect	F	2005-09-14	2005-09-12
D15	positive	F	2005-09-14	2005-09-12
D18	positive	M	2005-09-14	N/A
D21	positive	F	2005-09-15	2005-09-13
D22	suspect	F	2005-09-16	2005-09-15
D23	suspect	F	2005-09-16	N/A
D25	positive	M	2005-09-19	N/A
D26	positive	M	2005-09-24	N/A
D27	suspect	M	2005-09-19	2005-09-15
D29	positive	F	2005-09-19	2005-09-15
D30	suspect	F	2005-09-19	N/A
D31	suspect	M	2005-09-19	N/A
D32	suspect	M	2005-09-20	N/A
D33	suspect	F	2005-09-20	N/A
D34	suspect	F	2005-09-21	2005-09-20
D35	suspect	M	2005-09-21	2005-09-18
D36	suspect	M	2005-09-19	2005-09-16
D37	positive	M	2005-09-23	2005-09-22
D38	suspect	M	2005-09-24	2005-09-22
D39	positive	F	2005-09-26	N/A
D40	suspect	M	2005-09-28	2005-09-24
